# Supplementary material for: Rationale and design of randomized non-inferiority clinical trial to compare the safety and efficacy of ticagrelor monotherapy with dual antiplatelet therapy in chronic coronary syndrome patients post percutaneous coronary intervention (TICALONE-TAHA10 Protocol)
Source: PLoS One. 2025 Jul 16;20(7):e0325663. doi: 10.1371/journal.pone.0325663 (PMC12266445; doi:10.1371/journal.pone.0325663)
Supplement: S1 Data — Appendix 1 - Baseline Characteristics Appendix 2 - Follow-up Variables Appendix 3 - Informed Consent Form Ethics Approval Funding Contract SPRITI checklist. (ZIP) [file pone.0325663.s001.zip]

Archive with 8 entries (7 files):
- supporting data/
- supporting data/Appendix 1 - baseline data[1].docx
- supporting data/Appendix 2 - Follow up data[1].docx
- supporting data/Appendix 3 - informed consent materials[1].pdf
- supporting data/ethics-English[1].pdf
- supporting data/funding-english[1].pdf
- supporting data/SPIRIT checklist[1].doc
- supporting data/Study_protocol[1].pdf
